# Supplementary material for: Machine Learning-Based Prognostic Signature in Breast Cancer: Regulatory T Cells, Stemness, and Deep Learning for Synergistic Drug Discovery
Source: Int J Mol Sci. 2025 Jul 21;26(14):6995. doi: 10.3390/ijms26146995 (PMC12295015; doi:10.3390/ijms26146995)
Supplement: Supplementary file 1 [file ijms-26-06995-s001.zip]

Archive with 1 entries (1 files):
- ijms-3738059-supplementary.pdf
